# Supplementary material for: Improved Photoresponse Characteristics of a ZnO-Based UV Photodetector by the Formation of an Amorphous SnO2 Shell Layer
Source: Sensors (Basel). 2021 Sep 13;21(18):6124. doi: 10.3390/s21186124 (PMC8473163; doi:10.3390/s21186124)
Supplement: Supplementary file 1 [file sensors-21-06124-s001.zip]

Archive with 1 entries (1 files):
- sensors-1348323-supplementary.pdf
